# Supplementary material for: Discovery of 2-(1-(3-(4-Chloroxyphenyl)-3-oxo- propyl)pyrrolidine-3-yl)-1H-benzo[d]imidazole-4-carboxamide: A Potent Poly(ADP-ribose) Polymerase (PARP) Inhibitor for Treatment of Cancer
Source: Molecules. 2019 May 17;24(10):1901. doi: 10.3390/molecules24101901 (PMC6572064; doi:10.3390/molecules24101901)
Supplement: Supplementary file 1 [file molecules-24-01901-s001.zip]

Archive with 5 entries (5 files):
- 20181223 16 compounds on 2 cells.xlsx
- HRMS of 5ca-5cp.pdf
- NMR of 5ca-5cp.pdf
- nmr.mnova
- PARP inhibition of 16 compounds at 10nM.xlsx
