# Supplementary material for: Discovery of 2-(1-(3-(4-Chloroxyphenyl)-3-oxo- propyl)pyrrolidine-3-yl)-1H-benzo[d]imidazole-4-carboxamide: A Potent Poly(ADP-ribose) Polymerase (PARP) Inhibitor for Treatment of Cancer
Source: Molecules. 2019 May 17;24(10):1901. doi: 10.3390/molecules24101901 (PMC6572064; doi:10.3390/molecules24101901)
Supplement: Supplementary file 1 [file molecules-24-01901-s001.zip › 20181223 16 compounds on 2 cells.xlsx]

## Sheet: Procedure
Experiment:	45 cpds screening in 3 cell lines
Objective:	IC50 determination of 45 cpds on 3 cell lines
Date:	20181217-20181223
1. Materials and Reagents:
	Cell Line	Culture Properties		Source	Culture Medium
	MDA-MB-436	adherent		CAS	Leibovitz's L-15+10%FBS+10 mcg/ml insulin+16 mcg/ml glutathione
	CAPAN-1	adherent		ATCC	IMDM+20%FBS
	Reagents			Vendor	Catalog #
	CellTiter-Glo®			Promega	G7571
	IMDM			Gibco	12440-053
	Leibovitz's L-15			Gibco	11415-064
	Fetal bovine serum			EXCELL	FND500
	0.25% Trypsin-EDTA			Gibco	25200-072
	Penicillin-Streptomycin, liquid			Gibco	15140-122
	Dimethyl sulfoxide (DMSO)			Sigma	D2650
	Consumables			Vendor	Catalog
	384-well cell culture plate			Corning	3765
	Instruments and software			Vendor	Model
	Incubator			Thermo	3111
	Biological safety cabinet			NuAire	NU-543-600S
	Inverted microscope			Nikon	TS-100
	Automated cell counter			Life Technologies	Countess II
	Multilabel Reader			PerkinElmer	EnVision
	GraphPad Prism 5.0 software			/	/
2. Compounds preparation:
	Compound	Quantity (mg)	Purity (%)	MW	Stock Con. (mM)	DMSO (uL)
	5ca	1.96	100	363.42	20	199.66
	5cb	9.95	100	377.45	20	1238.06
	5cc	2.13	100	376.46	20	202.899
	5cd	2.07	100	348.41	20	227.064
	5ce	2.16	100	417.47	20	188.701
	5cf	1.83	100	350.42	20	181.115
	5cg	1.91	100	364.45	20	192.039
	5ch	3.81	100	363.47	20	444.115
	5ci	2.04	100	392.46	20	189.899
	5cj	1.82	100	396.88	20	159.288
	5ck	2.01	100	403.44	20	179.108
	5cl	5.01	100	287.37	20	791.699
	5cm	6.69	100	273.34	20	1143.75
	5cn	2.58	100	391.48	20	249.519
	5co	10.8	100	377.45	20	1350.65
	5cp	2.54	100	362.43	20	280.412
	pc1	3.05	100	317.21	20	410.754
	pc2	3.1	100	434.47	20	286.757
3. Experimental procedure
Day 0	Cell seeding
	1.Trypsinize cells and count cell density with the automated cell counter.
	2.Dilute cell suspensions in growth medium to desired density.
	3.Seed 50 uL cells into 384-well plate in growth medium according to the plate map. Medium only is used as background control (Min).
	4.Incubate at 37℃, overnight.
	Seeding density
	Cell Lines	Density (cells/well)
	MDA-MB-436	2K
	CAPAN-1	1K
Day 1	Cpds treatment
	1. Make 200X cpd solution in DMSO
		Final conc. (uM)	Stock conc. (uM)	200x conc. (uM)	Dilution factor	Stock (ul)	DMSO (ul)	Total (ul)
	5ca	100	20000	20000	1	40	0	40
	5cb	100	20000	20000	1	40	0	40
	5cc	100	20000	20000	1	40	0	40
	5cd	100	20000	20000	1	40	0	40
	5ce	100	20000	20000	1	40	0	40
	5cf	100	20000	20000	1	40	0	40
	5cg	100	20000	20000	1	40	0	40
	5ch	100	20000	20000	1	40	0	40
	5ci	100	20000	20000	1	40	0	40
	5cj	100	20000	20000	1	40	0	40
	5ck	100	20000	20000	1	40	0	40
	5cl	100	20000	20000	1	40	0	40
	5cm	100	20000	20000	1	40	0	40
	5cn	100	20000	20000	1	40	0	40
	5co	100	20000	20000	1	40	0	40
	5cp	100	20000	20000	1	40	0	40
	pc1	100	20000	20000	1	40	0	40
	pc2	100	20000	20000	1	40	0	40
	2. Dilute compounds with growth medium to 26x final concentration.
	Add 26 ul 200x cpds to 174 ul growth medium.
	3. Add 2ul 26x cpds to cells and incubate at 37℃ for 72 h.
D4	Measurement
	1. Equilibrate the assay plate to room temperature before measurement.
	2. Add 15 ul of CellTiter-Glo® Reagent into each well.
	3. Mix contents for 2 minutes on an orbital shaker to induce cell lysis.
	4. Incubate at room temperature for 60 minutes to stabilize luminescent signal.
	5. Record luminescence on Envision.

## Sheet: MDA-MB-436
Cell line:		MDA-MB-436
Plate 1	1	2	3	4	5	6	7	8	9	10	11	12	13	14	15	16	17	18	19	20	21	22	23	24
A	/	Min	STS, 1 mM , 3 fold dilution, 10 dose																				Max	/
B			5ca, 20 mM , 3 fold dilution , 10 dose
C			5cb, 20 mM , 3 fold dilution , 10 dose
D			5cc, 20 mM , 3 fold dilution , 10 dose
E			5cd, 20 mM , 3 fold dilution , 10 dose
F			5ce, 20 mM , 3 fold dilution , 10 dose
G			5cf, 20 mM , 3 fold dilution , 10 dose
H			5cg, 20 mM , 3 fold dilution , 10 dose
I			5ch, 20 mM , 3 fold dilution , 10 dose
J			5ci, 20 mM , 3 fold dilution , 10 dose
K			5cj, 20 mM , 3 fold dilution , 10 dose
L			5ck, 20 mM , 3 fold dilution , 10 dose
M			5cl, 20 mM , 3 fold dilution , 10 dose
N			5cm, 20 mM , 3 fold dilution , 10 dose
O			5cn, 20 mM , 3 fold dilution , 10 dose
P			5co, 20 mM , 3 fold dilution , 10 dose
Plate 2	1	2	3	4	5	6	7	8	9	10	11	12	13	14	15	16	17	18	19	20	21	22	23	24
A	/	Min	STS, 1 mM , 3 fold dilution, 10 dose																				Max	/
B			6ca, 20 mM , 3 fold dilution , 10 dose
C			6cb, 20 mM , 3 fold dilution , 10 dose
D			6cc, 20 mM , 3 fold dilution , 10 dose
E			6cd, 20 mM , 3 fold dilution , 10 dose
F			6ce, 20 mM , 3 fold dilution , 10 dose
G			6cf, 20 mM , 3 fold dilution , 10 dose
H			6cg, 20 mM , 3 fold dilution , 10 dose
I			6ch, 20 mM , 3 fold dilution , 10 dose
J			6ci, 20 mM , 3 fold dilution , 10 dose
K			6cj, 20 mM , 3 fold dilution , 10 dose
L			6ck, 20 mM , 3 fold dilution , 10 dose
M			6cl, 20 mM , 3 fold dilution , 10 dose
N			6cm, 20 mM , 3 fold dilution , 10 dose
O			6cn, 20 mM , 3 fold dilution , 10 dose
P			6co, 20 mM , 3 fold dilution , 10 dose
Plate Layout	1	2	3	4	5	6	7	8	9	10	11	12	13	14	15	16	17	18	19	20	21	22	23	24
A	/	Min	STS, 1 mM , 3 fold dilution, 10 dose																				Max	/
B			6cp, 20 mM , 3 fold dilution , 10 dose
C			pc1, 20 mM , 3 fold dilution , 10 dose
D			pc2, 20 mM , 3 fold dilution , 10 dose
E			pk1, 20 mM , 3 fold dilution , 10 dose
F			MZW-1, 20 mM , 3 fold dilution , 10 dose
G			MZW-2, 20 mM , 3 fold dilution , 10 dose
H			MZW-3, 20 mM , 3 fold dilution , 10 dose
I			MZW-4, 20 mM , 3 fold dilution , 10 dose
J			MZW-5, 20 mM , 3 fold dilution , 10 dose
K			5c, 20 mM , 3 fold dilution , 10 dose
L			5d, 20 mM , 3 fold dilution , 10 dose
M			6c, 20 mM , 3 fold dilution , 10 dose
N			6i, 20 mM , 3 fold dilution , 10 dose
O			6j, 20 mM , 3 fold dilution , 10 dose
P			6k, 20 mM , 3 fold dilution , 10 dose
Rwa data	1	2	3	4	5	6	7	8	9	10	11	12	13	14	15	16	17	18	19	20	21	22	23	24
A	6996	8032	24796	25116	57080	55388	89028	98814	467947	456575	694343	765332	1365035	1419460	1767248	1895366	1707090	1814646	2124327	2140195	2142606	1951367	2012721	1869980
B	7654	9009	145034	380428	623679	869431	1677984	1788212	1770835	1962086	1866302	2009288	1919680	2123652	2055733	2248646	2006217	2107808	1989667	2107616	2147024	2087828	1912465	2018517
C	8225	8056	831472	1190195	1784842	1781928	2024574	2006580	2166244	2180306	2163332	2262648	2171612	2248585	2251415	2261034	2228284	2196331	2084839	2179651	1974298	2107530	2004171	1986860
D	8399	12304	20872	27724	758247	1216290	2104372	2134325	2157650	2165193	2162317	2186207	2126056	2151677	2176248	2175980	2225591	2157310	2084034	2100150	2071792	1974630	1993740	1910411
E	10042	12514	622613	675672	1280873	1650310	1968514	2189647	2177176	2203325	2297840	2346546	2240044	2233471	2124311	2310740	2107489	2223056	2047923	2094644	1987458	2113772	1898134	2036058
F	11042	10080	1972401	2158727	2188338	2191255	1666404	2031500	1997250	2155201	2149412	2317880	2094054	2279736	2111411	2287359	2194778	2208251	2028631	2073496	1580078	1956049	1867590	1971662
G	10325	16770	270626	583974	1635706	1812156	2041863	2157510	1942606	2101443	2168505	2111704	2261732	2188918	2149100	2250377	2141452	2158635	2086278	2060951	1977457	2036742	1982086	1963483
H	11032	14392	640999	1057831	1551124	1763479	1964117	2110432	2172400	2321287	2091551	2153194	2304646	2166363	2292314	2150137	2087265	2236726	2044122	2111498	1934354	2072809	2018321	2010389
I	11950	12808	1192327	1244958	1911380	2002474	2157943	2143950	2292681	2062601	2242432	2182462	2243388	2287702	2341067	2128744	2252287	2264384	2032781	2131597	2111609	2135067	1956122	1900098
J	11645	15561	223561	275076	1821696	1940793	2241944	2280285	2185289	2315220	2161400	2315127	2351822	2287422	2127157	2238424	2141431	2238928	1979561	2114811	2046460	2130487	1933849	2051762
K	12064	17810	19980	35069	135696	365486	1763222	1814244	2183126	2241118	2145115	2259337	2303113	2260409	2169013	2270928	2252941	2254546	2033005	2167737	2130296	2005872	2034442	1956590
L	13976	12233	2149414	2240942	2100027	2210074	2251777	2171186	2270398	2214144	2343167	2260352	2190068	2400244	2149261	2207245	2157516	2208932	2034958	2010273	1976743	2048770	2045752	1934414
M	14401	15291	1829889	1933149	1937851	2112774	2080555	2077463	2120017	2167198	2152050	2145487	2117782	2123151	2182510	2395499	2239270	2172844	1966693	2070259	1887162	2046980	2051500	1971850
N	13624	17836	1647519	1819410	1915126	2059278	2044689	2101608	2071347	2107720	2078956	2192208	2097070	2304991	2026674	2195588	2193525	2179662	1953053	2071152	2142082	2156314	1924592	2039309
O	14298	16548	1549484	1567588	1736400	1945998	2015092	2154428	2076555	2135749	2032920	2079046	2136817	2236750	2116540	2273960	2155829	2191013	2001167	2043420	1943274	2074792	2026462	1978664
P	14047	16888	1470415	1615232	1671176	1766996	1927386	2027120	2013623	1989661	1872290	2155114	2035851	2007619	2055340	2060483	2115038	2225767	1909013	2029880	1972340	2108059	1932046	1932570
Rwa data	1	2	3	4	5	6	7	8	9	10	11	12	13	14	15	16	17	18	19	20	21	22	23	24
A	8711	10371	21677	26754	56756	62748	108906	101780	489858	480854	710107	645726	1436155	1452840	1761392	1852402	1939633	1889256	2022355	2023033	2066699	2043429	1904810	1921572
B	9488	8319	1133239	1216172	1807927	1847478	1983115	2163804	2132068	2174594	2236117	2160892	2186963	2236767	2202028	2223210	2272684	2210465	2167578	2104605	1976266	1985410	1999845	2043214
C	9642	11295	630290	717549	1520339	1698355	2043746	1964526	2078914	2117746	2164905	2274538	2082240	2225173	2257587	2153938	2212984	2211859	2211181	2061740	2095583	2074403	2158664	2013345
D	11141	13599	599394	849317	1853701	1799933	2052942	1987814	1934480	2073988	2023171	2231720	2038928	2070376	1980403	2098186	2024096	2044249	2037593	2083962	2032086	2005596	2050088	1919709
E	10990	15771	697084	872998	1748935	1728174	2032170	2102722	2121635	2166548	2070013	2246838	2101933	2191509	2258415	2150583	2102068	2168333	2082537	1908578	2006546	1999582	1893176	1943795
F	13052	13512	1957113	2108683	1841962	2028665	1961134	2138750	2138912	2184778	2106774	2172874	2051385	2182613	2041970	2240520	2102676	2125403	2199473	2135864	1926249	1980229	1950920	1949552
G	12574	16448	1333759	1519704	1908264	1847856	2159473	2126798	2160569	2126702	2124217	2075929	2250718	2119772	2118024	2197912	2156624	2164866	2014406	2089991	2046366	2063027	1985745	2044294
H	13299	16058	1411129	1576314	1874597	1952480	1907448	2082551	2095449	2037139	2166583	2163076	2232352	2120925	2065584	2232896	2107756	2181251	2125233	2126539	2035289	2141011	2098775	1941914
I	13089	16031	1110824	1498890	2000141	2103727	2085820	2093104	2189131	2187060	2310549	2254764	2417415	2267624	2314532	2359443	2178524	2355375	2288290	2108246	2160458	2244612	2154443	1971052
J	12708	17429	27649	33799	1387351	1587986	2221837	2379348	2275317	2244771	2418016	2431589	2331795	2296989	2306121	2295210	2366156	2226666	2109130	2140485	2157965	2244609	2111581	2107478
K	12637	18426	19857	31487	135481	271862	1995357	2064142	2153960	2231943	2252193	2327284	2324154	2377741	2239630	2414238	2238891	2239541	2191154	2141386	2157833	2100036	2114165	2111054
L	14955	12961	2114335	2180585	2033049	2249959	2363934	2210391	2453426	2312529	2356782	2350219	2344603	2421497	2209327	2282233	2287451	2310357	2204911	2086393	2090904	2156707	2125288	2047326
M	15365	17956	1949334	2086125	2083505	2098560	2204714	2172209	2292944	2206945	2253286	2317944	2365843	2314866	2184652	2336160	2231313	2193348	2120759	2175223	2060432	2235865	2041720	2119180
N	16128	18725	2149842	2157474	2110312	2277480	2262524	2202988	2301432	2314733	2216835	2252713	2093818	2395903	2138478	2280785	2214662	2212139	2162041	2179539	2042833	2171790	2061350	2106077
O	16564	21539	1944956	2048080	2134448	2191171	2248698	2305588	2184559	2281693	2181875	2273437	2266816	2345592	2154711	2228658	2169203	2335376	2060214	2162044	2020445	2126452	2093948	2056312
P	15499	18869	2088381	2086688	2097192	2084843	2159634	2198583	2216446	2244109	2129201	2188410	2211305	2139040	2218563	2194914	2146422	2233029	2074949	2077002	1985798	2131936	2066100	1999575
Rwa data	1	2	3	4	5	6	7	8	9	10	11	12	13	14	15	16	17	18	19	20	21	22	23	24
A	7991	8762	23406	35229	59745	75206	107799	121812	544999	574476	816537	928726	1566704	1514517	1879601	1951904	2108116	2119144	2183031	2164159	2156558	2341466	2229886	2146906
B	7428	10853	10506	13626	783266	938444	2149273	2232332	2335177	2156554	2259443	2116983	2242660	2327217	2238192	2294025	2301149	2174859	2301165	2336812	2262641	2336494	2246147	2210739
C	9056	9475	1413807	1712560	1896969	1985684	2075114	2096355	2188612	2088701	2258560	2188158	2211540	2355718	2234306	2232619	2303521	2280476	2200188	2283852	2142642	2303092	2253217	2137498
D	10050	14916	175662	208014	1076568	1225879	1648508	1629532	1878880	1857423	2058406	2101263	2140144	2022478	2105112	2176624	2266214	2202889	2108022	2169543	2057714	2193652	2083600	2137810
E	11314	13609	1496723	1630228	1792010	1883238	2015643	2112578	2120017	2111846	2084026	2308019	2093528	2252193	2168191	2172594	2228953	2334550	2112381	2177966	2145134	2185736	2000343	2147275
F	11975	12077	2206798	2341602	2203973	2274360	2075620	2318417	2328236	2380023	2111892	2359263	2268434	2327172	2164235	2323460	2351666	2463506	2198915	2139108	2133065	2139817	2049704	2161500
G	11077	17686	18080	28066	37763	48928	1021180	1334591	2167398	2260746	2274460	2406846	2295823	2268196	2268852	2359590	2225895	2413137	2189905	2166774	2055434	2118536	2225988	2274928
H	12290	13213	1248157	1324102	1400395	1482164	1996638	2052911	2230445	2122701	2142734	2219384	2227167	2211631	2297163	2239919	2243729	2370567	2109581	2253924	2235204	2207267	2279149	2219281
I	12348	15095	1180867	1350969	1961988	2176025	2167765	2182707	2226134	2091920	2290113	2375328	2341540	2182565	2275308	2368053	2324143	2205331	2219650	2232401	2187783	2273962	2217089	1909467
J	11860	11852	1695997	1959130	1894790	2004116	2053123	2269579	2087294	2305977	2286021	2265102	2297262	2268424	2301418	2375612	2299408	2492147	2131645	2263032	2204935	2393356	2114022	2141012
K	10982	16314	17926	27801	192310	446693	1978372	2044437	2182178	2145601	2356123	2306218	2288201	2355240	2248204	2329035	2423067	2294061	2182803	2322752	2172980	2150430	2188081	2130217
L	11710	13851	253955	359007	1494671	1598006	2007805	1963136	2163279	2105019	2241988	2176422	2289494	2350072	2166649	2312383	2199347	2312310	2219076	2110629	2191024	2152589	2280664	1891791
M	12227	17783	17492	29275	393434	638335	2204374	2147766	2173428	2204110	2212911	2197502	2227390	2234000	2211492	2313090	2195867	2288942	2222527	2189438	2325254	2244622	2093164	2123033
N	13753	13998	1788196	1822056	1912258	2052529	2055105	2112630	2133434	2145911	2171208	2372536	2089627	2343007	1852199	2213259	2303170	2240044	2127242	2223982	2068882	2233162	2032934	2181811
O	14337	16640	2030270	2190857	2161413	2254902	2171058	2203551	2292454	2190920	2335662	2228859	2259894	2296767	2267637	2342024	2380260	2353246	2212235	2282760	2181380	2147388	1977572	2060913
P	13099	17320	1685966	1628295	1865305	1923984	2016162	2070467	2179186	2290162	2155826	2253067	2168458	2204565	2245221	2242286	2284622	2293891	2113824	2149018	2206386	2174155	2032532	2244907
Data quality
	Meanmax	Meanmin	SDmax	SDmin	S/B	Z'
	1.97462e+06	13508.2	57376.6	3395.85	146.179	0.907034
	2.05066e+06	15456.8	82941.3	3536.84	132.671	0.872527
	2.14401e+06	13965.2	106398	2830.61	153.524	0.84616
STS
	Log (uM)	Conc. (uM)	Raw 1	Raw 2	Inh % 1	Inh % 2					Bottom	-4.559
	0.69897	5	24796	25116	99.4244	99.4081					Top	100.7
	0.221849	1.66667	57080	55388	97.7782	97.8645					LogIC50	-1.4
	-0.255273	0.555556	89028	98814	96.1491	95.6501					HillSlope	0.9816
	-0.732394	0.185185	467947	456575	76.8275	77.4074					IC50	0.03981
	-1.20952	0.0617284	694343	765332	65.2833	61.6635
	-1.68664	0.0205761	1365035	1419460	31.0838	28.3086
	-2.16376	0.00685871	1767248	1895366	10.5744	4.0415
	-2.64088	0.00228624	1707090	1814646	13.642	8.15753					Top	Bottom	Hillslope	IC50 (nM)
	-3.118	0.000762079	2124327	2140195	-7.63353	-8.44266					100.7	-4.559	0.9816	39.81
	-3.59512	0.000254026	2142606	1951367	-8.5656	1.18593
5ca
	Log (uM)	Conc. (uM)	Raw 1	Raw 2	Inh % 1	Inh % 2					Bottom	-3.398
	2	100	145034	380428	93.2933	81.2903					Top	92.23
	1.52288	33.3333	623679	869431	68.8866	56.3553					LogIC50	1.36
	1.04576	11.1111	1677984	1788212	15.1261	9.50543					HillSlope	2.04
	0.568636	3.7037	1770835	1962086	10.3915	0.639358					IC50	22.89
	0.091515	1.23457	1866302	2009288	5.52352	-1.76754
	-0.385606	0.411523	1919680	2123652	2.8017	-7.59911
	-0.862728	0.137174	2055733	2248646	-4.13583	-13.9727
	-1.33985	0.0457247	2006217	2107808	-1.61094	-6.79121					Top	Bottom	Hillslope	IC50 (nM)
	-1.81697	0.0152416	1989667	2107616	-0.767034	-6.78142					92.23	-3.398	2.04	22890
	-2.29409	0.00508053	2147024	2087828	-8.79088	-5.7724
5cb
	Log (uM)	Conc. (uM)	Raw 1	Raw 2	Inh % 1	Inh % 2					Bottom	-10.26
	2	100	831472	1190195	58.2909	39.9991					Top	= 100.0
	1.52288	33.3333	1784842	1781928	9.67727	9.82586					LogIC50	1.956
	1.04576	11.1111	2024574	2006580	-2.54699	-1.62945					HillSlope	1.422
	0.568636	3.7037	2166244	2180306	-9.77094	-10.488					IC50	90.44
	0.091515	1.23457	2163332	2262648	-9.62245	-14.6867
	-0.385606	0.411523	2171612	2248585	-10.0447	-13.9696
	-0.862728	0.137174	2251415	2261034	-14.1139	-14.6044
	-1.33985	0.0457247	2228284	2196331	-12.9344	-11.3051					Top	Bottom	Hillslope	IC50 (nM)
	-1.81697	0.0152416	2084839	2179651	-5.61998	-10.4546					= 100.0	-10.26	1.422	90440
	-2.29409	0.00508053	1974298	2107530	0.0166519	-6.77703
5cc
	Log (uM)	Conc. (uM)	Raw 1	Raw 2	Inh % 1	Inh % 2					Bottom	-8.27
	2	100	20872	27724	99.6245	99.2751					Top	100
	1.52288	33.3333	758247	1216290	62.0248	38.6685					LogIC50	1.504
	1.04576	11.1111	2104372	2134325	-6.616	-8.14334					HillSlope	4.568
	0.568636	3.7037	2157650	2165193	-9.33272	-9.71734					IC50	31.94
	0.091515	1.23457	2162317	2186207	-9.57069	-10.7889
	-0.385606	0.411523	2126056	2151677	-7.7217	-9.02815
	-0.862728	0.137174	2176248	2175980	-10.2811	-10.2674
	-1.33985	0.0457247	2225591	2157310	-12.7971	-9.31538					Top	Bottom	Hillslope	IC50 (nM)
	-1.81697	0.0152416	2084034	2100150	-5.57894	-6.40071					100	-8.27	4.568	31940
	-2.29409	0.00508053	2071792	1974630	-4.9547	-0.000277266
5cd
	Log (uM)	Conc. (uM)	Raw 1	Raw 2	Inh % 1	Inh % 2					Bottom	-10.87
	2	100	622613	675672	68.9409	66.2354					Top	= 100.0
	1.52288	33.3333	1280873	1650310	35.3753	16.5372					LogIC50	1.74
	1.04576	11.1111	1968514	2189647	0.311586	-10.9643					HillSlope	1.581
	0.568636	3.7037	2177176	2203325	-10.3284	-11.6617					IC50	54.95
	0.091515	1.23457	2297840	2346546	-16.4812	-18.9648
	-0.385606	0.411523	2240044	2233471	-13.5341	-13.1989
	-0.862728	0.137174	2124311	2310740	-7.63272	-17.139
	-1.33985	0.0457247	2107489	2223056	-6.77494	-12.6679					Top	Bottom	Hillslope	IC50 (nM)
	-1.81697	0.0152416	2047923	2094644	-3.73759	-6.11996					= 100.0	-10.87	1.581	54950
	-2.29409	0.00508053	1987458	2113772	-0.654395	-7.09532
5ce
	Log (uM)	Conc. (uM)	Raw 1	Raw 2	Inh % 1	Inh % 2					Bottom
	2	100	1972401	2158727	0.113382	-9.38763					Top
	1.52288	33.3333	2188338	2191255	-10.8975	-11.0463					LogIC50
	1.04576	11.1111	1666404	2031500	15.7166	-2.90016					HillSlope
	0.568636	3.7037	1997250	2155201	-1.1537	-9.20784					IC50
	0.091515	1.23457	2149412	2317880	-8.91265	-17.5031
	-0.385606	0.411523	2094054	2279736	-6.08987	-15.558
	-0.862728	0.137174	2111411	2287359	-6.97493	-15.9468
	-1.33985	0.0457247	2194778	2208251	-11.2259	-11.9129					Top	Bottom	Hillslope	IC50 (nM)
	-1.81697	0.0152416	2028631	2073496	-2.75386	-5.04159					-	-	-	>100000
	-2.29409	0.00508053	1580078	1956049	20.1185	0.947193
5cf
	Log (uM)	Conc. (uM)	Raw 1	Raw 2	Inh % 1	Inh % 2					Bottom	-7.361
	2	100	270626	583974	86.8892	70.9112					Top	104.3
	1.52288	33.3333	1635706	1812156	17.2819	8.28449					LogIC50	1.786
	1.04576	11.1111	2041863	2157510	-3.42858	-9.32558					HillSlope	2.477
	0.568636	3.7037	1942606	2101443	1.63267	-6.46665					IC50	61.02
	0.091515	1.23457	2168505	2111704	-9.88623	-6.98987
	-0.385606	0.411523	2261732	2188918	-14.64	-10.9271
	-0.862728	0.137174	2149100	2250377	-8.89674	-14.061
	-1.33985	0.0457247	2141452	2158635	-8.50676	-9.38294					Top	Bottom	Hillslope	IC50 (nM)
	-1.81697	0.0152416	2086278	2060951	-5.69336	-4.4019					104.3	-7.361	2.477	61020
	-2.29409	0.00508053	1977457	2036742	-0.14443	-3.16745
5cg
	Log (uM)	Conc. (uM)	Raw 1	Raw 2	Inh % 1	Inh % 2					Bottom	-9.157
	2	100	640999	1057831	68.0034	46.7486					Top	= 100.0
	1.52288	33.3333	1551124	1763479	21.5949	10.7666					LogIC50	1.87
	1.04576	11.1111	1964117	2110432	0.535795	-6.92501					HillSlope	1.537
	0.568636	3.7037	2172400	2321287	-10.0848	-17.6768					IC50	74.11
	0.091515	1.23457	2091551	2153194	-5.96224	-9.1055
	-0.385606	0.411523	2304646	2166363	-16.8282	-9.777
	-0.862728	0.137174	2292314	2150137	-16.1994	-8.94962
	-1.33985	0.0457247	2087265	2236726	-5.74369	-13.3649					Top	Bottom	Hillslope	IC50 (nM)
	-1.81697	0.0152416	2044122	2111498	-3.54377	-6.97936					= 100.0	-9.157	1.537	74110
	-2.29409	0.00508053	1934354	2072809	2.05345	-5.00656
5ch
	Log (uM)	Conc. (uM)	Raw 1	Raw 2	Inh % 1	Inh % 2					Bottom
	2	100	1192327	1244958	39.8904	37.2067					Top
	1.52288	33.3333	1911380	2002474	3.22493	-1.42008					LogIC50
	1.04576	11.1111	2157943	2143950	-9.34766	-8.63414					HillSlope
	0.568636	3.7037	2292681	2062601	-16.2181	-4.48604					IC50
	0.091515	1.23457	2242432	2182462	-13.6559	-10.5979
	-0.385606	0.411523	2243388	2287702	-13.7046	-15.9642
	-0.862728	0.137174	2341067	2128744	-18.6854	-7.85876
	-1.33985	0.0457247	2252287	2264384	-14.1584	-14.7752					Top	Bottom	Hillslope	IC50 (nM)
	-1.81697	0.0152416	2032781	2131597	-2.96548	-8.00424					-	-	-	>100000
	-2.29409	0.00508053	2111609	2135067	-6.98502	-8.18118
5ci
	Log (uM)	Conc. (uM)	Raw 1	Raw 2	Inh % 1	Inh % 2					Bottom	-11.35
	2	100	223561	275076	89.2891	86.6623					Top	88
	1.52288	33.3333	1821696	1940793	7.79804	1.72512					LogIC50	~ 1.587
	1.04576	11.1111	2241944	2280285	-13.631	-15.586					HillSlope	~ 10.71
	0.568636	3.7037	2185289	2315220	-10.7421	-17.3674					IC50	38.6
	0.091515	1.23457	2161400	2315127	-9.52393	-17.3627
	-0.385606	0.411523	2351822	2287422	-19.2338	-15.95
	-0.862728	0.137174	2127157	2238424	-7.77784	-13.4515
	-1.33985	0.0457247	2141431	2238928	-8.50569	-13.4772					Top	Bottom	Hillslope	IC50 (nM)
	-1.81697	0.0152416	1979561	2114811	-0.251716	-7.1483					88	-11.35	~ 10.71	38600
	-2.29409	0.00508053	2046460	2130487	-3.66299	-7.94764
5cj
	Log (uM)	Conc. (uM)	Raw 1	Raw 2	Inh % 1	Inh % 2					Bottom	-11.12
	2	100	19980	35069	99.67	98.9006					Top	99.53
	1.52288	33.3333	135696	365486	93.7695	82.0522					LogIC50	1.241
	1.04576	11.1111	1763222	1814244	10.7797	8.17802					HillSlope	3.361
	0.568636	3.7037	2183126	2241118	-10.6318	-13.5889					IC50	17.43
	0.091515	1.23457	2145115	2259337	-8.69354	-14.5179
	-0.385606	0.411523	2303113	2260409	-16.7501	-14.5725
	-0.862728	0.137174	2169013	2270928	-9.91213	-15.1089
	-1.33985	0.0457247	2252941	2254546	-14.1917	-14.2736					Top	Bottom	Hillslope	IC50 (nM)
	-1.81697	0.0152416	2033005	2167737	-2.9769	-9.84707					99.53	-11.12	3.361	17430
	-2.29409	0.00508053	2130296	2005872	-7.9379	-1.59335
5ck
	Log (uM)	Conc. (uM)	Raw 1	Raw 2	Inh % 1	Inh % 2					Bottom
	2	100	2149414	2240942	-8.91275	-13.5799					Top
	1.52288	33.3333	2100027	2210074	-6.39444	-12.0059					LogIC50
	1.04576	11.1111	2251777	2171186	-14.1324	-10.0229					HillSlope
	0.568636	3.7037	2270398	2214144	-15.0819	-12.2134					IC50
	0.091515	1.23457	2343167	2260352	-18.7925	-14.5696
	-0.385606	0.411523	2190068	2400244	-10.9858	-21.7029
	-0.862728	0.137174	2149261	2207245	-8.90495	-11.8616
	-1.33985	0.0457247	2157516	2208932	-9.32588	-11.9477					Top	Bottom	Hillslope	IC50 (nM)
	-1.81697	0.0152416	2034958	2010273	-3.07648	-1.81776					-	-	-	>100000
	-2.29409	0.00508053	1976743	2048770	-0.108022	-3.78078
5cl
	Log (uM)	Conc. (uM)	Raw 1	Raw 2	Inh % 1	Inh % 2					Bottom
	2	100	1829889	1933149	7.38026	2.1149					Top
	1.52288	33.3333	1937851	2112774	1.87513	-7.04443					LogIC50
	1.04576	11.1111	2080555	2077463	-5.40154	-5.24387					HillSlope
	0.568636	3.7037	2120017	2167198	-7.41376	-9.81958					IC50
	0.091515	1.23457	2152050	2145487	-9.04717	-8.71251
	-0.385606	0.411523	2117782	2123151	-7.29979	-7.57357
	-0.862728	0.137174	2182510	2395499	-10.6004	-21.461
	-1.33985	0.0457247	2239270	2172844	-13.4946	-10.1075					Top	Bottom	Hillslope	IC50 (nM)
	-1.81697	0.0152416	1966693	2070259	0.404441	-4.87653					-	-	-	>100000
	-2.29409	0.00508053	1887162	2046980	4.45984	-3.6895
5cm
	Log (uM)	Conc. (uM)	Raw 1	Raw 2	Inh % 1	Inh % 2					Bottom
	2	100	1647519	1819410	16.6796	7.9146					Top
	1.52288	33.3333	1915126	2059278	3.03391	-4.31659					LogIC50
	1.04576	11.1111	2044689	2101608	-3.57268	-6.47506					HillSlope
	0.568636	3.7037	2071347	2107720	-4.93201	-6.78672					IC50
	0.091515	1.23457	2078956	2192208	-5.32	-11.0949
	-0.385606	0.411523	2097070	2304991	-6.24366	-16.8458
	-0.862728	0.137174	2026674	2195588	-2.65407	-11.2672
	-1.33985	0.0457247	2193525	2179662	-11.162	-10.4551					Top	Bottom	Hillslope	IC50 (nM)
	-1.81697	0.0152416	1953053	2071152	1.09996	-4.92207					-	-	-	>100000
	-2.29409	0.00508053	2142082	2156314	-8.53888	-9.26459
5cn
	Log (uM)	Conc. (uM)	Raw 1	Raw 2	Inh % 1	Inh % 2					Bottom
	2	100	1549484	1567588	21.6785	20.7554					Top
	1.52288	33.3333	1736400	1945998	12.1474	1.45971					LogIC50
	1.04576	11.1111	2015092	2154428	-2.06349	-9.16842					HillSlope
	0.568636	3.7037	2076555	2135749	-5.19757	-8.21596					IC50
	0.091515	1.23457	2032920	2079046	-2.97256	-5.32459
	-0.385606	0.411523	2136817	2236750	-8.27041	-13.3661
	-0.862728	0.137174	2116540	2273960	-7.23646	-15.2635
	-1.33985	0.0457247	2155829	2191013	-9.23986	-11.0339					Top	Bottom	Hillslope	IC50 (nM)
	-1.81697	0.0152416	2001167	2043420	-1.35344	-3.50797					-	-	-	>100000
	-2.29409	0.00508053	1943274	2074792	1.59861	-5.10767
5co
	Log (uM)	Conc. (uM)	Raw 1	Raw 2	Inh % 1	Inh % 2					Bottom
	2	100	1470415	1615232	25.7103	18.3259					Top
	1.52288	33.3333	1671176	1766996	15.4733	10.5873					LogIC50
	1.04576	11.1111	1927386	2027120	2.40876	-2.67681					HillSlope
	0.568636	3.7037	2013623	1989661	-1.98858	-0.766728					IC50
	0.091515	1.23457	1872290	2155114	5.21818	-9.2034
	-0.385606	0.411523	2035851	2007619	-3.12202	-1.68243
	-0.862728	0.137174	2055340	2060483	-4.11579	-4.37804
	-1.33985	0.0457247	2115038	2225767	-7.15987	-12.8061					Top	Bottom	Hillslope	IC50 (nM)
	-1.81697	0.0152416	1909013	2029880	3.34562	-2.81755					-	-	-	>100000
	-2.29409	0.00508053	1972340	2108059	0.116493	-6.804
5cp
	Log (uM)	Conc. (uM)	Raw 1	Raw 2	Inh % 1	Inh % 2					Bottom	-5.911
	2	100	17926	27801	99.8141	99.3504					Top	100
	1.52288	33.3333	192310	446693	91.6272	79.6845					LogIC50	1.296
	1.04576	11.1111	1978372	2044437	7.77608	4.6745					HillSlope	3.572
	0.568636	3.7037	2182178	2145601	-1.79209	-0.0748929					IC50	19.76
	0.091515	1.23457	2356123	2306218	-9.95837	-7.61545
	-0.385606	0.411523	2288201	2355240	-6.7696	-9.91691
	-0.862728	0.137174	2248204	2329035	-4.89184	-8.68665
	-1.33985	0.0457247	2423067	2294061	-13.1012	-7.04471					Top	Bottom	Hillslope	IC50 (nM)
	-1.81697	0.0152416	2182803	2322752	-1.82143	-8.39168					100	-5.911	3.572	19760
	-2.29409	0.00508053	2172980	2150430	-1.36027	-0.301602
	#REF!	#REF!	2066699	2043429	-0.787899	0.355474
pc1
	Log (uM)	Conc. (uM)	Raw 1	Raw 2	Inh % 1	Inh % 2					Bottom
	2	100	1413807	1712560	34.281	20.2553					Top
	1.52288	33.3333	1896969	1985684	11.5977	7.4328					LogIC50
	1.04576	11.1111	2075114	2096355	3.23429	2.23708					HillSlope
	0.568636	3.7037	2188612	2088701	-2.09415	2.59642					IC50
	0.091515	1.23457	2258560	2188158	-5.37803	-2.07284
	-0.385606	0.411523	2211540	2355718	-3.17056	-9.93935
	-0.862728	0.137174	2234306	2232619	-4.23937	-4.16017
	-1.33985	0.0457247	2303521	2280476	-7.48884	-6.40693					Top	Bottom	Hillslope	IC50 (nM)
	-1.81697	0.0152416	2200188	2283852	-2.63761	-6.56543					-	-	-	>100000
	-2.29409	0.00508053	2142642	2303092	0.0640246	-7.4687
pc2
	Log (uM)	Conc. (uM)	Raw 1	Raw 2	Inh % 1	Inh % 2					Bottom	1.223
	2	100	175662	208014	92.4087	90.8899					Top	= 100.0
	1.52288	33.3333	1076568	1225879	50.1135	43.1037					LogIC50	1.481
	1.04576	11.1111	1648508	1629532	23.2624	24.1532					HillSlope	1.371
	0.568636	3.7037	1878880	1857423	12.447	13.4543					IC50	30.24
	0.091515	1.23457	2058406	2101263	4.01869	2.00666
	-0.385606	0.411523	2140144	2022478	0.181299	5.70542
	-0.862728	0.137174	2105112	2176624	1.82596	-1.53134
	-1.33985	0.0457247	2266214	2202889	-5.73737	-2.76442					Top	Bottom	Hillslope	IC50 (nM)
	-1.81697	0.0152416	2108022	2169543	1.68935	-1.19891					= 100.0	1.223	1.371	30240
	-2.29409	0.00508053	2057714	2193652	4.05118	-2.33077

## Sheet: CAPAN-1
Cell line:		CAPAN-1
Plate 1	1	2	3	4	5	6	7	8	9	10	11	12	13	14	15	16	17	18	19	20	21	22	23	24
A	/	Min	STS, 1 mM , 3 fold dilution, 10 dose																				Max	/
B			5ca, 20 mM , 3 fold dilution , 10 dose
C			5cb, 20 mM , 3 fold dilution , 10 dose
D			5cc, 20 mM , 3 fold dilution , 10 dose
E			5cd, 20 mM , 3 fold dilution , 10 dose
F			5ce, 20 mM , 3 fold dilution , 10 dose
G			5cf, 20 mM , 3 fold dilution , 10 dose
H			5cg, 20 mM , 3 fold dilution , 10 dose
I			5ch, 20 mM , 3 fold dilution , 10 dose
J			5ci, 20 mM , 3 fold dilution , 10 dose
K			5cj, 20 mM , 3 fold dilution , 10 dose
L			5ck, 20 mM , 3 fold dilution , 10 dose
M			5cl, 20 mM , 3 fold dilution , 10 dose
N			5cm, 20 mM , 3 fold dilution , 10 dose
O			5cn, 20 mM , 3 fold dilution , 10 dose
P			5co, 20 mM , 3 fold dilution , 10 dose
Plate 2	1	2	3	4	5	6	7	8	9	10	11	12	13	14	15	16	17	18	19	20	21	22	23	24
A	/	Min	STS, 1 mM , 3 fold dilution, 10 dose																				Max	/
B			6ca, 20 mM , 3 fold dilution , 10 dose
C			6cb, 20 mM , 3 fold dilution , 10 dose
D			6cc, 20 mM , 3 fold dilution , 10 dose
E			6cd, 20 mM , 3 fold dilution , 10 dose
F			6ce, 20 mM , 3 fold dilution , 10 dose
G			6cf, 20 mM , 3 fold dilution , 10 dose
H			6cg, 20 mM , 3 fold dilution , 10 dose
I			6ch, 20 mM , 3 fold dilution , 10 dose
J			6ci, 20 mM , 3 fold dilution , 10 dose
K			6cj, 20 mM , 3 fold dilution , 10 dose
L			6ck, 20 mM , 3 fold dilution , 10 dose
M			6cl, 20 mM , 3 fold dilution , 10 dose
N			6cm, 20 mM , 3 fold dilution , 10 dose
O			6cn, 20 mM , 3 fold dilution , 10 dose
P			6co, 20 mM , 3 fold dilution , 10 dose
Plate Layout	1	2	3	4	5	6	7	8	9	10	11	12	13	14	15	16	17	18	19	20	21	22	23	24
A	/	Min	STS, 1 mM , 3 fold dilution, 10 dose																				Max	/
B			6cp, 20 mM , 3 fold dilution , 10 dose
C			pc1, 20 mM , 3 fold dilution , 10 dose
D			pc2, 20 mM , 3 fold dilution , 10 dose
E			pk1, 20 mM , 3 fold dilution , 10 dose
F			MZW-1, 20 mM , 3 fold dilution , 10 dose
G			MZW-2, 20 mM , 3 fold dilution , 10 dose
H			MZW-3, 20 mM , 3 fold dilution , 10 dose
I			MZW-4, 20 mM , 3 fold dilution , 10 dose
J			MZW-5, 20 mM , 3 fold dilution , 10 dose
K			5c, 20 mM , 3 fold dilution , 10 dose
L			5d, 20 mM , 3 fold dilution , 10 dose
M			6c, 20 mM , 3 fold dilution , 10 dose
N			6i, 20 mM , 3 fold dilution , 10 dose
O			6j, 20 mM , 3 fold dilution , 10 dose
P			6k, 20 mM , 3 fold dilution , 10 dose
Rwa data	1	2	3	4	5	6	7	8	9	10	11	12	13	14	15	16	17	18	19	20	21	22	23	24
A	2618	3119	26134	24776	40093	38892	56987	61174	144359	143377	246760	275078	339394	350348	389786	329163	408230	393033	464960	450734	474537	515464	529170	468930
B	2619	2366	216453	262837	378166	382740	415402	424805	489185	427218	421163	481405	413291	474764	493282	449710	497505	416378	544600	480517	546108	431479	599675	338211
C	2600	2960	326184	363188	513446	418506	506023	553981	473190	480204	467000	535643	477741	499821	543062	520613	553999	502625	514100	442554	574287	514900	533676	424575
D	2736	4027	4404	7064	37507	76067	455756	489005	502120	523567	437509	501639	413824	495744	489596	493050	525079	484698	525328	510826	570044	525858	565398	442317
E	3272	4330	173317	241248	437823	486397	526811	508952	511115	508860	521058	515167	463284	515568	512483	538017	529231	556985	518470	540962	507733	536372	572877	475594
F	3464	4859	500236	508396	474039	511799	459906	535123	496429	479848	492746	512744	464863	512882	535540	543787	522572	479715	544517	536874	555246	530214	517882	484928
G	3878	4780	375299	421080	449052	542370	494162	533684	459517	514011	501398	489582	482894	528846	477724	542043	568823	550045	515595	548571	541342	576849	497665	504632
H	3562	4879	281312	328491	355624	458456	416442	540915	445348	503980	472078	519050	456717	485753	504199	525237	502855	531740	446168	532594	508362	559487	532326	552309
I	3607	4764	286551	344812	374535	423816	520473	516372	491592	478457	544914	551114	498347	498925	541559	548164	505744	531218	514016	529568	517594	568596	510261	530094
J	3587	4820	80311	134972	389173	433736	500574	550649	530994	533358	594460	588585	483289	562557	490790	503901	520106	548900	512502	504820	513876	575018	548386	497035
K	3582	5224	6898	10508	15548	21439	246937	294467	491524	520404	546248	529492	517044	491706	459880	564878	514884	514556	515928	543905	482376	539414	516087	488248
L	4288	4689	545586	562035	496572	508880	544558	555136	525791	518415	511865	583819	484754	562876	486458	549367	540132	580835	500098	534791	518730	528894	506285	512762
M	4754	5025	589422	567202	574178	573357	546857	551437	507956	548194	561201	512145	525166	504947	507688	583809	531012	586496	549824	557466	532148	551405	509249	495872
N	4510	5836	529846	563902	538167	572906	550307	509986	528038	520075	545613	536845	511280	544099	531310	575528	548735	581336	548309	601750	548957	508594	508702	538309
O	4287	6146	385577	456644	504817	521935	517246	572278	505077	548168	515770	549004	547008	553910	507890	585254	527053	497960	581246	582000	482113	552384	520282	498860
P	4019	5632	378017	395680	447871	460132	437923	539446	400312	473517	483679	506070	494895	495631	502416	528112	475151	476468	493188	541348	558014	573867	548369	487165
Rwa data	1	2	3	4	5	6	7	8	9	10	11	12	13	14	15	16	17	18	19	20	21	22	23	24
A	2337	3327	19090	20662	44882	39819	61678	51196	113760	120024	276264	310212	411386	388536	398269	361165	398834	384917	424721	397415	416945	404448	496853	427375
B	2522	3089	308081	334844	392038	442129	460292	508700	479826	471018	476508	494540	488055	548700	450325	557033	510393	510224	512918	545989	513302	548579	549177	448264
C	2880	3548	256632	325496	470734	540395	533650	505383	533150	482593	458568	540692	512666	514312	526878	585756	491567	517884	497024	472536	499050	544813	520589	487046
D	2872	4192	206887	228168	394557	418773	456762	478208	467643	438163	446325	484573	459574	462852	472892	508880	513755	500214	518746	494184	484348	497699	513220	514800
E	3190	5135	94793	159541	420505	417992	435162	477583	431557	444944	478767	518679	527938	524330	509618	447542	478840	504503	522567	482928	467409	488122	498257	436171
F	3486	3381	512069	520276	443006	475528	466894	527119	475768	519983	461188	527798	479965	488522	465797	498720	494461	545271	469280	481310	497848	508699	571894	442683
G	3134	4997	197727	318162	422688	416566	433794	437654	427723	433045	428516	493602	496539	541844	545267	539955	493101	484235	481180	508055	503120	498178	486282	481693
H	3579	3969	283655	287322	401714	404372	448120	478218	479806	462892	465331	485360	476023	453169	465270	500372	482923	503166	484712	534901	468264	508407	475099	490547
I	3635	3939	152530	237944	407370	454133	450620	444900	458648	455034	497560	595271	537355	580355	549328	513706	532269	491869	471808	524803	523926	548010	551890	468875
J	2952	5055	6203	9314	25070	75461	375061	426928	439209	490970	502176	542925	455952	474234	507292	459398	504853	492029	462845	482684	492454	547420	466336	484752
K	3669	5366	6162	8971	30544	58215	253045	261559	395013	470844	515686	527516	540923	523991	527374	475291	492590	490824	520604	439635	482033	513157	502942	432472
L	4134	4486	548550	537083	486900	530664	507573	517318	480291	535601	525641	512082	433244	499544	472663	468859	495318	498924	477792	559332	498450	497900	498288	432631
M	4284	5637	442871	576014	585697	525244	485056	483878	442363	483911	535013	597051	563414	521279	502604	547156	551482	553612	531966	492653	525715	491350	505499	473303
N	4582	6073	620394	480749	586071	550683	552324	485333	554362	554648	531358	552275	481024	581365	531121	550640	520543	561402	531931	457249	533358	491244	576060	512178
O	4434	6921	383474	424229	590123	540637	430888	500158	427696	520088	557435	588174	536261	575608	536851	553142	480738	561942	519706	560646	495530	487577	497196	488709
P	4482	5855	501268	511931	494912	519096	485172	524287	492330	486890	474688	497496	489459	493882	504803	497875	529822	503684	522968	524124	511284	518293	491812	468609
Rwa data	1	2	3	4	5	6	7	8	9	10	11	12	13	14	15	16	17	18	19	20	21	22	23	24
A	2071	2184	28462	23980	39349	40469	60016	74360	172439	185484	325814	288807	361892	352015	355957	401130	395229	399300	389135	378166	437914	402915	450436	447867
B	2286	2503	3169	5035	32379	60700	455266	470479	484919	484768	518377	503376	441898	504708	546022	529840	457915	508119	501956	505930	494143	525855	474168	438866
C	2486	3254	288953	292708	442924	445464	480358	469140	594502	589296	559256	541351	466464	514510	457974	469804	507115	490372	515882	540161	558484	486305	484766	463856
D	2633	3548	263902	267193	312410	333663	412064	387581	398514	447254	429846	502257	483776	465520	504844	474418	540197	502059	479312	516759	496544	515216	497905	493758
E	3543	4120	293508	306968	375596	384649	455277	540920	523548	528632	543415	527820	488472	548784	508555	529925	472186	508961	497723	490464	519762	515366	547330	458968
F	3404	3087	547127	484717	531206	504425	499705	516649	474890	504767	495311	480084	470730	490400	479293	514710	524047	493758	586476	455019	472782	489180	539419	470765
G	2958	4628	5805	9424	11751	14995	131938	272872	513250	475122	545146	550111	484347	491683	482013	492798	513313	482270	471828	502589	497358	546077	514824	521152
H	3580	4133	266228	276679	369247	357973	410479	472802	427196	501092	487873	486963	463097	465844	433345	484956	473988	542238	491067	548792	487284	545111	495413	489350
I	3680	4120	411081	320896	395109	472516	553943	573747	543950	595920	498361	571190	533453	530670	484526	494328	480242	473344	464224	476526	440454	538062	559978	559057
J	3608	4098	372021	454586	459885	444358	473413	514398	491132	470967	454229	487810	506829	460968	524645	484118	480304	473716	510350	519111	516214	537988	503894	515114
K	3162	4621	5527	8345	12953	17744	411796	462852	517603	508789	419182	528784	544378	563333	480790	516234	501141	526980	488740	518656	527526	552726	501107	464357
L	3010	3801	54201	74697	349434	373806	415242	492236	455248	443368	443034	494385	460830	467234	460266	491011	460701	499266	471619	502866	477906	506851	485129	448187
M	3126	4421	4923	9062	12178	30616	484282	538616	556154	563275	528464	567129	475896	471496	451838	532669	487642	520327	464108	496051	571610	552758	515855	525144
N	3493	3222	450228	414444	498357	500328	456272	510258	542093	477869	512821	522926	472065	518354	478968	515698	507726	500813	521819	536708	484236	557499	500106	485314
O	3363	5274	256562	259902	427786	415884	575719	573651	599951	551560	543399	601873	520089	490786	519740	511192	527643	456991	525053	528869	472070	421957	509432	479902
P	3754	5010	392210	390442	464186	464204	514188	484476	457409	542836	507875	487461	490808	490840	458104	488778	492543	491103	451471	522811	470051	486663	506339	461557
Data quality
	Meanmax	Meanmin	SDmax	SDmin	S/B	Z'
	532268	4591	28137.1	1035.6	115.937	0.834144
	512587	4685.62	32863.1	1120.66	109.396	0.79927
	505381	3876.5	27260.7	863.738	130.371	0.831759
STS
	Log (uM)	Conc. (uM)	Raw 1	Raw 2	Inh % 1	Inh % 2					Bottom	8.442
	0.69897	5	26134	24776	95.9174	96.1747					Top	105.1
	0.221849	1.66667	40093	38892	93.272	93.4996					LogIC50	-1.189
	-0.255273	0.555556	56987	61174	90.0704	89.277					HillSlope	0.6137
	-0.732394	0.185185	144359	143377	73.5126	73.6987					IC50	0.0647
	-1.20952	0.0617284	246760	275078	54.1066	48.7401
	-1.68664	0.0205761	339394	350348	36.5515	34.4757
	-2.16376	0.00685871	389786	329163	27.0018	38.4904
	-2.64088	0.00228624	408230	393033	23.5064	26.3864					Top	Bottom	Hillslope	IC50 (nM)
	-3.118	0.000762079	464960	450734	12.7556	15.4515					105.1	8.442	0.6137	64.7
	-3.59512	0.000254026	474537	515464	10.9406	3.18455
5ca
	Log (uM)	Conc. (uM)	Raw 1	Raw 2	Inh % 1	Inh % 2						11.48
	2	100	216453	262837	59.8501	51.0598						= 100.0
	1.52288	33.3333	378166	382740	29.2039	28.337						2.027
	1.04576	11.1111	415402	424805	22.1473	20.3653						1.045
	0.568636	3.7037	489185	427218	8.16468	19.908						106.5
	0.091515	1.23457	421163	481405	21.0555	9.63906
	-0.385606	0.411523	413291	474764	22.5473	10.8976
	-0.862728	0.137174	493282	449710	7.38825	15.6456
	-1.33985	0.0457247	497505	416378	6.58795	21.9623					Top	Bottom	Hillslope	IC50 (nM)
	-1.81697	0.0152416	544600	480517	-2.33701	9.80735					= 100.0	11.48	1.045	>100000
	-2.29409	0.00508053	546108	431479	-2.62279	19.1005
5cb
	Log (uM)	Conc. (uM)	Raw 1	Raw 2	Inh % 1	Inh % 2					Bottom	4.171
	2	100	326184	363188	39.055	32.0423					Top	= 100.0
	1.52288	33.3333	513446	418506	3.56698	21.559					LogIC50	2.189
	1.04576	11.1111	506023	553981	4.97371	-4.1148					HillSlope	1.634
	0.568636	3.7037	473190	480204	11.1959	9.86666					IC50	154.6
	0.091515	1.23457	467000	535643	12.369	-0.639572
	-0.385606	0.411523	477741	499821	10.3334	6.14905
	-0.862728	0.137174	543062	520613	-2.04555	2.20876
	-1.33985	0.0457247	553999	502625	-4.11821	5.61766					Top	Bottom	Hillslope	IC50 (nM)
	-1.81697	0.0152416	514100	442554	3.44304	17.0017					= 100.0	4.171	1.634	>100000
	-2.29409	0.00508053	574287	514900	-7.96299	3.29143
5cc
	Log (uM)	Conc. (uM)	Raw 1	Raw 2	Inh % 1	Inh % 2					Bottom	6.121
	2	100	4404	7064	100.035	99.5313					Top	99.81
	1.52288	33.3333	37507	76067	93.7621	86.4546					LogIC50	1.317
	1.04576	11.1111	455756	489005	14.4998	8.19879					HillSlope	4.62
	0.568636	3.7037	502120	523567	5.71337	1.64895					IC50	20.73
	0.091515	1.23457	437509	501639	17.9578	5.80452
	-0.385606	0.411523	413824	495744	22.4463	6.92168
	-0.862728	0.137174	489596	493050	8.08679	7.43222
	-1.33985	0.0457247	525079	484698	1.36241	9.01501					Top	Bottom	Hillslope	IC50 (nM)
	-1.81697	0.0152416	525328	510826	1.31522	4.06349					99.81	6.121	4.62	20730
	-2.29409	0.00508053	570044	525858	-7.1589	1.21478
5cd
	Log (uM)	Conc. (uM)	Raw 1	Raw 2	Inh % 1	Inh % 2					Bottom	2.285
	2	100	173317	241248	68.0248	55.1512					Top	= 100.0
	1.52288	33.3333	437823	486397	17.8983	8.69303					LogIC50	1.917
	1.04576	11.1111	526811	508952	1.03418	4.41863					HillSlope	2.268
	0.568636	3.7037	511115	508860	4.00873	4.43607					IC50	82.54
	0.091515	1.23457	521058	515167	2.12443	3.24083
	-0.385606	0.411523	463284	515568	13.0732	3.16484
	-0.862728	0.137174	512483	538017	3.74948	-1.08947
	-1.33985	0.0457247	529231	556985	0.575565	-4.68409					Top	Bottom	Hillslope	IC50 (nM)
	-1.81697	0.0152416	518470	540962	2.61488	-1.64757					= 100.0	2.285	2.268	82540
	-2.29409	0.00508053	507733	536372	4.64965	-0.777725
5ce
	Log (uM)	Conc. (uM)	Raw 1	Raw 2	Inh % 1	Inh % 2					Bottom
	2	100	500236	508396	6.0704	4.524					Top
	1.52288	33.3333	474039	511799	11.035	3.8791					LogIC50
	1.04576	11.1111	459906	535123	13.7133	-0.541027					HillSlope
	0.568636	3.7037	496429	479848	6.79187	9.93413					IC50
	0.091515	1.23457	492746	512744	7.48983	3.70001
	-0.385606	0.411523	464863	512882	12.7739	3.67386
	-0.862728	0.137174	535540	543787	-0.620052	-2.18294
	-1.33985	0.0457247	522572	479715	1.83751	9.95933					Top	Bottom	Hillslope	IC50 (nM)
	-1.81697	0.0152416	544517	536874	-2.32128	-0.872859					-	-	-	>100000
	-2.29409	0.00508053	555246	530214	-4.35453	0.389277
5cf
	Log (uM)	Conc. (uM)	Raw 1	Raw 2	Inh % 1	Inh % 2					Bottom
	2	100	375299	421080	29.7472	21.0712					Top
	1.52288	33.3333	449052	542370	15.7703	-1.9144					LogIC50
	1.04576	11.1111	494162	533684	7.22149	-0.268322					HillSlope
	0.568636	3.7037	459517	514011	13.7871	3.4599					IC50
	0.091515	1.23457	501398	489582	5.85019	8.08944
	-0.385606	0.411523	482894	528846	9.35688	0.648526
	-0.862728	0.137174	477724	542043	10.3366	-1.85243
	-1.33985	0.0457247	568823	550045	-6.92751	-3.36889					Top	Bottom	Hillslope	IC50 (nM)
	-1.81697	0.0152416	515595	548571	3.15972	-3.08956					-	-	-	>100000
	-2.29409	0.00508053	541342	576849	-1.71959	-8.44851
5cg
	Log (uM)	Conc. (uM)	Raw 1	Raw 2	Inh % 1	Inh % 2					Bottom	5.177
	2	100	281312	328491	47.5587	38.6178					Top	= 100.0
	1.52288	33.3333	355624	458456	33.4758	13.9881					LogIC50	2.199
	1.04576	11.1111	416442	540915	21.9502	-1.63867					HillSlope	0.9121
	0.568636	3.7037	445348	503980	16.4722	5.36088					IC50	158.1
	0.091515	1.23457	472078	519050	11.4066	2.50496
	-0.385606	0.411523	456717	485753	14.3177	8.81507
	-0.862728	0.137174	504199	525237	5.31937	1.33247
	-1.33985	0.0457247	502855	531740	5.57408	0.100085					Top	Bottom	Hillslope	IC50 (nM)
	-1.81697	0.0152416	446168	532594	16.3168	-0.0617565					= 100.0	5.177	0.9121	>100000
	-2.29409	0.00508053	508362	559487	4.53045	-5.15824
5ch
	Log (uM)	Conc. (uM)	Raw 1	Raw 2	Inh % 1	Inh % 2					Bottom	0.5258
	2	100	286551	344812	46.5658	35.5248					Top	= 100.0
	1.52288	33.3333	374535	423816	29.892	20.5527					LogIC50	2.153
	1.04576	11.1111	520473	516372	2.23529	3.01247					HillSlope	0.9232
	0.568636	3.7037	491592	478457	7.70853	10.1977					IC50	142.4
	0.091515	1.23457	544914	551114	-2.39652	-3.57148
	-0.385606	0.411523	498347	498925	6.42839	6.31885
	-0.862728	0.137174	541559	548164	-1.76071	-3.01242
	-1.33985	0.0457247	505744	531218	5.02658	0.199009					Top	Bottom	Hillslope	IC50 (nM)
	-1.81697	0.0152416	514016	529568	3.45896	0.5117					= 100.0	0.5258	0.9232	>100000
	-2.29409	0.00508053	517594	568596	2.78089	-6.88449
5ci
	Log (uM)	Conc. (uM)	Raw 1	Raw 2	Inh % 1	Inh % 2					Bottom	-0.1586
	2	100	80311	134972	85.6503	75.2915					Top	90.32
	1.52288	33.3333	389173	433736	27.1179	18.6728					LogIC50	1.682
	1.04576	11.1111	500574	550649	6.00635	-3.48336					HillSlope	2.876
	0.568636	3.7037	530994	533358	0.241459	-0.206542					IC50	48.08
	0.091515	1.23457	594460	588585	-11.786	-10.6726
	-0.385606	0.411523	483289	562557	9.28203	-5.74004
	-0.862728	0.137174	490790	503901	7.86051	5.37585
	-1.33985	0.0457247	520106	548900	2.30484	-3.1519					Top	Bottom	Hillslope	IC50 (nM)
	-1.81697	0.0152416	512502	504820	3.74587	5.20169					90.32	-0.1586	2.876	48080
	-2.29409	0.00508053	513876	575018	3.48549	-8.10152
5cj
	Log (uM)	Conc. (uM)	Raw 1	Raw 2	Inh % 1	Inh % 2					Bottom	2.693
	2	100	6898	10508	99.5628	98.8787					Top	99.46
	1.52288	33.3333	15548	21439	97.9235	96.8071					LogIC50	1.057
	1.04576	11.1111	246937	294467	54.0731	45.0656					HillSlope	3.49
	0.568636	3.7037	491524	520404	7.72141	2.24837					IC50	11.41
	0.091515	1.23457	546248	529492	-2.64932	0.526103
	-0.385606	0.411523	517044	491706	2.88512	7.68692
	-0.862728	0.137174	459880	564878	13.7183	-6.17989
	-1.33985	0.0457247	514884	514556	3.29446	3.35662					Top	Bottom	Hillslope	IC50 (nM)
	-1.81697	0.0152416	515928	543905	3.09661	-2.2053					99.46	2.693	3.49	11410
	-2.29409	0.00508053	482376	539414	9.45505	-1.35421
5ck
	Log (uM)	Conc. (uM)	Raw 1	Raw 2	Inh % 1	Inh % 2					Bottom
	2	100	545586	562035	-2.52387	-5.64112					Top
	1.52288	33.3333	496572	508880	6.76477	4.43228					LogIC50
	1.04576	11.1111	544558	555136	-2.32905	-4.33369					HillSlope
	0.568636	3.7037	525791	518415	1.22748	2.6253					IC50
	0.091515	1.23457	511865	583819	3.86659	-9.7694
	-0.385606	0.411523	484754	562876	9.00439	-5.80049
	-0.862728	0.137174	486458	549367	8.68147	-3.2404
	-1.33985	0.0457247	540132	580835	-1.49028	-9.2039					Top	Bottom	Hillslope	IC50 (nM)
	-1.81697	0.0152416	500098	534791	6.09655	-0.47811					-	-	-	>100000
	-2.29409	0.00508053	518730	528894	2.56561	0.63943
5cl
	Log (uM)	Conc. (uM)	Raw 1	Raw 2	Inh % 1	Inh % 2					Bottom
	2	100	589422	567202	-10.8312	-6.62031					Top
	1.52288	33.3333	574178	573357	-7.94233	-7.78675					LogIC50
	1.04576	11.1111	546857	551437	-2.76474	-3.63269					HillSlope
	0.568636	3.7037	507956	548194	4.60739	-3.01811					IC50
	0.091515	1.23457	561201	512145	-5.48306	3.81353
	-0.385606	0.411523	525166	504947	1.34592	5.17762
	-0.862728	0.137174	507688	583809	4.65818	-9.7675
	-1.33985	0.0457247	531012	586496	0.238048	-10.2767					Top	Bottom	Hillslope	IC50 (nM)
	-1.81697	0.0152416	549824	557466	-3.32701	-4.77524					-	-	-	>100000
	-2.29409	0.00508053	532148	551405	0.0227649	-3.62663
5cm
	Log (uM)	Conc. (uM)	Raw 1	Raw 2	Inh % 1	Inh % 2					Bottom
	2	100	529846	563902	0.459016	-5.99493					Top
	1.52288	33.3333	538167	572906	-1.11789	-7.70128					LogIC50
	1.04576	11.1111	550307	509986	-3.41854	4.22268					HillSlope
	0.568636	3.7037	528038	520075	0.80165	2.31072					IC50
	0.091515	1.23457	545613	536845	-2.52898	-0.867363
	-0.385606	0.411523	511280	544099	3.97746	-2.24207
	-0.862728	0.137174	531310	575528	0.181574	-8.19817
	-1.33985	0.0457247	548735	581336	-3.12063	-9.29884					Top	Bottom	Hillslope	IC50 (nM)
	-1.81697	0.0152416	548309	601750	-3.0399	-13.1675					-	-	-	>100000
	-2.29409	0.00508053	548957	508594	-3.16271	4.48648
5cn
	Log (uM)	Conc. (uM)	Raw 1	Raw 2	Inh % 1	Inh % 2					Bottom
	2	100	385577	456644	27.7994	14.3315					Top
	1.52288	33.3333	504817	521935	5.20226	1.95823					LogIC50
	1.04576	11.1111	517246	572278	2.84684	-7.58226					HillSlope
	0.568636	3.7037	505077	548168	5.15299	-3.01318					IC50
	0.091515	1.23457	515770	549004	3.12656	-3.17161
	-0.385606	0.411523	547008	553910	-2.79335	-4.10135
	-0.862728	0.137174	507890	585254	4.61989	-10.0413
	-1.33985	0.0457247	527053	497960	0.988317	6.50173					Top	Bottom	Hillslope	IC50 (nM)
	-1.81697	0.0152416	581246	582000	-9.28179	-9.42468					-	-	-	>100000
	-2.29409	0.00508053	482113	552384	9.50489	-3.81216
5co
	Log (uM)	Conc. (uM)	Raw 1	Raw 2	Inh % 1	Inh % 2					Bottom
	2	100	378017	395680	29.2321	25.8848					Top
	1.52288	33.3333	447871	460132	15.9941	13.6705					LogIC50
	1.04576	11.1111	437923	539446	17.8793	-1.36028					HillSlope
	0.568636	3.7037	400312	473517	25.007	11.1339					IC50
	0.091515	1.23457	483679	506070	9.20812	4.9648
	-0.385606	0.411523	494895	495631	7.08257	6.9431
	-0.862728	0.137174	502416	528112	5.65727	0.787627
	-1.33985	0.0457247	475151	476468	10.8243	10.5747					Top	Bottom	Hillslope	IC50 (nM)
	-1.81697	0.0152416	493188	541348	7.40607	-1.72073					-	-	-	>100000
	-2.29409	0.00508053	558014	573867	-4.8791	-7.8834
5cp
	Log (uM)	Conc. (uM)	Raw 1	Raw 2	Inh % 1	Inh % 2					Bottom	-1.714
	2	100	5527	8345	99.6709	99.109					Top	99.41
	1.52288	33.3333	12953	17744	98.1901	97.2348					LogIC50	1.19
	1.04576	11.1111	411796	462852	18.6609	8.48034					HillSlope	5.344
	0.568636	3.7037	517603	508789	-2.437	-0.679492					IC50	15.49
	0.091515	1.23457	419182	528784	17.1881	-4.66649
	-0.385606	0.411523	544378	563333	-7.77593	-11.5556
	-0.862728	0.137174	480790	516234	4.9035	-2.16402
	-1.33985	0.0457247	501141	526980	0.845518	-4.30678					Top	Bottom	Hillslope	IC50 (nM)
	-1.81697	0.0152416	488740	518656	3.31828	-2.64697					99.41	-1.714	5.344	15490
	-2.29409	0.00508053	527526	552726	-4.41565	-9.44053
	#REF!	#REF!	416945	404448	18.8308	21.2914
pc1
	Log (uM)	Conc. (uM)	Raw 1	Raw 2	Inh % 1	Inh % 2					Bottom	-2.473
	2	100	288953	292708	43.1558	42.407					Top	= 100.0
	1.52288	33.3333	442924	445464	12.454	11.9475					LogIC50	2.067
	1.04576	11.1111	480358	469140	4.98965	7.22651					HillSlope	1.432
	0.568636	3.7037	594502	589296	-17.7707	-16.7326					IC50	116.8
	0.091515	1.23457	559256	541351	-10.7426	-7.17235
	-0.385606	0.411523	466464	514510	7.76011	-1.82026
	-0.862728	0.137174	457974	469804	9.45301	7.09411
	-1.33985	0.0457247	507115	490372	-0.345697	2.99286					Top	Bottom	Hillslope	IC50 (nM)
	-1.81697	0.0152416	515882	540161	-2.09384	-6.93507					= 100.0	-2.473	1.432	>100000
	-2.29409	0.00508053	558484	486305	-10.5887	3.80381
pc2
	Log (uM)	Conc. (uM)	Raw 1	Raw 2	Inh % 1	Inh % 2					Bottom	-1.375
	2	100	263902	267193	48.1509	47.4947					Top	99.65
	1.52288	33.3333	312410	333663	38.4785	34.2406					LogIC50	2.033
	1.04576	11.1111	412064	387581	18.6075	23.4894					HillSlope	0.4926
	0.568636	3.7037	398514	447254	21.3093	11.5906					IC50	108
	0.091515	1.23457	429846	502257	15.0617	0.622988
	-0.385606	0.411523	483776	465520	4.3081	7.94834
	-0.862728	0.137174	504844	474418	0.10714	6.17408
	-1.33985	0.0457247	540197	502059	-6.94224	0.662469					Top	Bottom	Hillslope	IC50 (nM)
	-1.81697	0.0152416	479312	516759	5.19822	-2.26871					99.65	-1.375	0.4926	>100000
	-2.29409	0.00508053	496544	515216	1.76216	-1.96104

## Sheet: Summary
Experiment date:		20181217~20181223
Scientist:		Bingjie Li
QC person:		Xiang Gu
Summary Table of Quality Control Assessments
Cell line	NO.	QC Element	Reference average	Acceptable Range		Current Assay Performance	Comments
				Criteria-Low	Criteria-High
MDA-MB-436	1	Z' Factor	/	0.5	1	0.907034	PASS
		STS	41.26	13.76	123.8	39.81
	2	Z' Factor	/	0.5	1	0.872527	PASS
		STS	41.26	13.76	123.8	39.63
	3	Z' Factor	/	0.5	1	0.84616	PASS
		STS	41.26	13.76	123.8	44.36
CAPAN-1	1	Z' Factor	/	0.5	1	0.834144	PASS
		STS	88.64	29.55	265.92	64.7
	2	Z' Factor	/	0.5	1	0.79927	PASS
		STS	88.64	29.55	265.92	99.15
	3	Z' Factor	/	0.5	1	0.831759	PASS
		STS	88.64	29.55	265.92	142.1
Result Summary
	Compound ID	Top	Bottom	Hillslope	IC50 (nM)
MDA-MB-436	STS	100.7	-4.559	0.9816	39.81
	5ca	92.23	-3.398	2.04	22890
	5cb	= 100.0	-10.26	1.422	90440
	5cc	100	-8.27	4.568	31940
	5cd	= 100.0	-10.87	1.581	54950
	5ce	-	-	-	>100000
	5cf	104.3	-7.361	2.477	61020
	5cg	= 100.0	-9.157	1.537	74110
	5ch	-	-	-	>100000
	5ci	88	-11.35	~ 10.71	38600
	5cj	99.53	-11.12	3.361	17430
	5ck	-	-	-	>100000
	5cl	-	-	-	>100000
	5cm	-	-	-	>100000
	5cn	-	-	-	>100000
	5co	-	-	-	>100000
	5cp	100	-5.9	3.6	19760
	pc1	-	-	-	>100000
	pc2	= 100.0	1.223	1.371	30240
CAPAN-1	STS	105.1	8.442	0.6137	64.7
	5ca	= 100.0	11.48	1.045	>100000
	5cb	= 100.0	4.171	1.634	>100000
	5cc	99.81	6.121	4.62	20730
	5cd	= 100.0	2.285	2.268	82540
	5ce	-	-	-	>100000
	5cf	-	-	-	>100000
	5cg	= 100.0	5.177	0.9121	>100000
	5ch	= 100.0	0.5258	0.9232	>100000
	5ci	90.32	-0.1586	2.876	48080
	5cj	99.46	2.693	3.49	11410
	5ck	-	-	-	>100000
	5cl	-	-	-	>100000
	5cm	-	-	-	>100000
	5cn	-	-	-	>100000
	5co	-	-	-	>100000
	5cp	99.4	-1.7	5.3	15490
	pc1	= 100.0	-2.473	1.432	>100000
	pc2	99.65	-1.375	0.4926	>100000
