# Supplementary material for: Discovery of 2-(1-(3-(4-Chloroxyphenyl)-3-oxo- propyl)pyrrolidine-3-yl)-1H-benzo[d]imidazole-4-carboxamide: A Potent Poly(ADP-ribose) Polymerase (PARP) Inhibitor for Treatment of Cancer
Source: Molecules. 2019 May 17;24(10):1901. doi: 10.3390/molecules24101901 (PMC6572064; doi:10.3390/molecules24101901)
Supplement: Supplementary file 1 [file molecules-24-01901-s001.zip › PARP inhibition of 16 compounds at 10nM.xlsx]

## Sheet: Sheet1
		10 nM inhibition%		IC50
Compound	Side chain	PAPR-1	PAPR-2	PAPR-1	PAPR-2
5ca	-CH2CONHPh	17.61	34.47	/	/
5cb	-CH2CH2CONHPh	19.94	41.17	/	/
5cc	-(CH2) 3COPh	42.78	62.3	12.21	5.76
5cd	-CH2COPh	-1.05	7.18	/	/
5ce	-(CH2)3-phthalimide	22	74.57	/	/
5cf	-CH2CHOHPh	5.03	8.96	/	/
5cg	-(CH2)2CHOHPh	-2.11	6.45	/	/
5ch	-(CH2)3NHPh	47.49	66.2	7.14	3.33
5ci	-(CH2)2COPh-4-Me	59.19	62.47	5.86	4.52
5cj	-(CH2)2COPh-4-Cl	65.65	65.55	3.89	4.22
5ck	-(CH2)2-phthalimide	6.02	37.11	/	/
5cl	-(CH2)3NH2	26.79	46.44	/	/
5cm	-(CH2)2NH2	24.84	32.77	/	/
5cn	-(CH2)3NHCOPh	19.36	39.09	/	/
5co	-(CH2)2NHCOPh	38.43	66.18	11.1	5.67
5cp	-(CH2) 2COPh	68.02	76.76	3.64	3.15
pc1	Veliparib	54.34	78.32	5.3	1.62
